# Supplementary material for: Development and validation of a quality of life measurement scale specific to hereditary hemorrhagic telangiectasia: the QoL-HHT
Source: Orphanet J Rare Dis. 2022 Jul 19;17:281. doi: 10.1186/s13023-022-02426-2 (PMC9295423; doi:10.1186/s13023-022-02426-2)
Supplement: Supplementary file 1 — Additional file 1. Factor loading of the AFEs of the 78-item version of the preliminary QOL-HHT questionnaire. [file 13023_2022_2426_MOESM1_ESM.xlsx]

## Sheet: Feuil1
	Factor 1	Factor 2	Factor 3	Factor 4	Factor 5	Factor 6
I1	0.631142	-0.0130463	0.110038	-0.169911	-0.0159527	0.0844589
I2	0.77974	0.103436	0.0715571	0.00402428	-0.108234	0.0684231
I3	-0.160023	0.191049	-0.0710291	0.128282	0.0370248	-0.0820136
I4	0.679339	-0.073196	0.249564	-0.148711	-0.0827496	0.190814
I5	0.509127	0.119233	0.264879	-0.154255	-0.147752	0.401882
I6	0.702025	0.021091	0.118095	-0.030175	-0.0542424	-0.0205438
I7	-0.186654	0.720244	-0.0421042	0.136718	0.114316	-0.0868483
I8	0.369928	0.126734	0.358396	0.335146	-0.392951	-0.104644
I9	0.569191	0.0743424	-0.0533851	0.0334689	0.0130012	0.409465
I10	-0.0120677	0.761866	-0.0421424	0.0141627	0.0580652	-0.0577115
I11	0.808006	0.00100425	0.0744753	-0.0638227	0.0682744	0.198105
I12	-0.129576	0.0610847	-0.0903333	0.397304	0.194412	-0.172914
I13	0.866305	-0.0306568	0.114792	-0.0715834	-0.0511643	0.127009
I14	0.840863	-0.022667	0.0849351	0.0124126	0.0337416	0.0737077
I15	0.803249	-0.0259734	-0.0358273	-0.107829	0.0651704	0.149424
I16	0.106672	0.496787	-0.193173	0.193166	0.158216	0.0619026
I17	0.698146	-0.0638947	0.283077	-0.177558	-0.0456715	0.234395
I18	0.526447	0.0631034	0.263962	0.262731	-0.438462	-0.00201791
I19	0.682542	-0.00563568	0.330702	-0.181892	-0.0781387	0.0612769
I20	-0.245048	0.631693	-0.0464395	0.0596665	0.174747	0.0227347
I21	0.666865	-0.0529989	0.301971	0.0136258	-0.226913	0.129406
I22	0.806952	0.0641012	-0.00577779	-0.0807061	-0.0776914	0.0908636
I23	-0.30958	0.207889	-0.124675	0.497725	0.188109	-0.0412333
I24	0.309501	-0.0975733	0.52383	-0.0767005	0.0337059	0.241872
I25	0.502189	-0.137298	0.125848	0.0342815	-0.104583	0.0570597
I26	-0.551464	0.169414	0.0714676	0.306139	0.157539	-0.0391168
I27	0.182215	0.0830727	0.248207	0.238861	-0.0122572	0.357665
I28	0.247823	0.618763	0.0340688	-0.0442091	0.0137429	0.0865999
I29	0.676929	-0.0609626	0.359435	-0.148899	-0.106954	0.1091
I30	-0.552336	0.20193	-0.131375	0.431574	-0.0108958	-0.0340457
I31	0.267612	0.124302	0.398968	-0.0141782	-0.0466788	0.179413
I32	0.366049	-0.00494342	0.116498	0.0339792	-0.088732	0.720387
I33	0.777536	-0.0116999	0.0839838	-0.149493	0.0277184	0.310734
I34	-0.309348	0.154077	0.00614929	0.386847	0.237056	0.139557
I35	0.0272982	0.323418	0.0844819	0.161215	0.553941	0.0999853
I36	0.708585	0.022269	0.0297887	-0.00926085	-0.160113	-0.0251105
I37	0.555662	0.0343758	0.0461098	-0.0246813	-0.109558	0.561494
I38	0.0253556	0.645089	0.103278	0.0735904	0.169877	0.100429
I39	0.580612	-0.0538873	0.38419	-0.190179	0.00107482	0.333861
I40	0.826498	-0.0491776	-0.0398468	-0.126262	0.0881705	0.185508
I41	0.715346	-0.00859165	0.109681	-0.0840834	-0.0376152	0.437619
I42	0.754302	-0.00424548	0.176659	-0.0818586	-0.155173	0.124656
I43	-0.0937969	0.160164	-0.013949	0.278911	0.249419	-0.0901313
I44	0.0181364	0.175191	0.515986	-0.0265941	-0.0676561	0.100661
I45	0.590933	-0.0409381	0.371644	-0.0651639	-0.0905263	0.137973
I46	0.05883	0.20648	-0.00789693	0.252744	0.546376	-0.103071
I47	0.15927	-0.0195548	0.0758572	0.136708	-0.198291	0.212422
I48	0.42924	-0.000691752	0.455684	-0.0198553	0.201567	0.141998
I49	-0.412422	0.0733364	-0.158221	0.595424	0.0368057	-0.0362906
I50	0.550161	-0.010175	0.551031	-0.216657	0.0101144	0.0772227
I51	-0.536326	0.143429	-0.0179156	0.479326	0.208057	0.100454
I52	0.58014	-0.0896284	0.21961	-0.0931475	-0.00833026	0.425235
I53	0.785464	-0.00703611	0.110339	-0.100674	-0.0874843	0.120502
I54	0.392873	-0.024435	0.128609	-0.0480647	-0.0304912	0.749146
I55	-0.19593	0.106178	-0.127174	0.567379	0.0868868	-0.107796
I56	0.000516233	0.247089	0.0458815	0.150627	0.680794	-0.0371924
I57	0.368455	-0.265945	0.378733	0.0883278	-0.149623	0.0453724
I58	-0.207739	-0.0395391	-0.159205	0.556883	0.250809	-0.118653
I59	-0.614166	0.0990246	-0.0328146	0.297158	-0.0313713	-0.103497
I60	0.278459	0.0257685	0.1441	-0.0243726	0.0364301	0.754317
I61	0.363707	-0.208216	0.319861	-0.0162883	0.217289	0.0366413
I62	-0.325831	0.0186914	-0.184163	0.293626	0.378643	0.0134357
I63	0.580655	0.000284747	0.326877	-0.120556	-0.236437	-0.0298938
I64	0.750143	-0.110403	0.0791275	-0.00761045	0.15483	0.146236
I65	-0.325107	0.00155883	-0.165559	0.359477	0.185046	0.202913
I66	0.737672	-0.0115801	0.171116	-0.113456	-0.0726546	0.0447079
I67	0.151124	0.00610551	0.66995	-0.104563	0.0115907	0.153077
I68	-0.601163	0.0876558	-0.15246	0.444494	0.0569921	-0.0597455
I69	0.470504	-0.102422	0.28974	0.0668235	-0.0497607	0.309354
I70	0.74239	-0.0268135	0.138565	0.0512234	-0.0728459	0.139661
I71	-0.220244	-0.0529317	-0.11718	0.340276	0.224346	0.132796
I72	-0.469845	0.0167341	0.0421975	0.25261	0.118367	0.154063
I73	0.618874	-0.0441432	-0.00456397	0.0341013	0.143917	0.130585
I74	-0.62846	0.0534091	0.0721743	0.324949	0.17095	0.0108854
I75	0.280154	-0.116291	0.642548	-0.126878	0.0444486	0.312229
I76	0.652248	-0.0611745	0.276709	-0.0803731	0.116982	0.105056
I77	-0.0374589	0.168105	0.0379884	0.137635	0.661415	-0.185308
I78	0.477175	-0.0730056	0.170282	-0.103156	0.178184	0.278917
Expl. Var.	21.1732	3.38116	4.29668	3.83856	3.12357	4.16139
Prp.Tot	0.271451	0.0433482	0.0550856	0.0492123	0.0400458	0.0533511
