# Supplementary material for: Development and validation of a quality of life measurement scale specific to hereditary hemorrhagic telangiectasia: the QoL-HHT
Source: Orphanet J Rare Dis. 2022 Jul 19;17:281. doi: 10.1186/s13023-022-02426-2 (PMC9295423; doi:10.1186/s13023-022-02426-2)
Supplement: Supplementary file 2 — Additional file 2. Standardized Factor Loadings (λ) and Uniqueness (δ) for Confirmatory Factor Analysis (CFA), and Exploratory Structural Equation Modeling (ESEM) of the 29-item version of the QoL-HHT questionnaire. [file 13023_2022_2426_MOESM2_ESM.xlsx]

## Sheet: Feuil1
	Confirmatory Factor Analysis		Exploratory Structural Equation Modelling
Items	λ	δ	PL (λ)	SR (λ)	CAB (λ)	RMP (λ)	ES (λ)	ED (λ)	δ
Factor 1 : PL
Item 1	0.578	0.666	0.511	-0.073	0.162	-0.059	-0.244	0.067	0.640
Item 2	0.777	0.396	0.778	-0.001	0.117	-0.150	-0.061	0.130	0.338
Item 3	0.787	0.381	0.720	0.097	0.188	0.129	-0.227	0.030	0.368
Item 4	0.790	0.377	0.738	0.088	0.221	0.089	-0.202	-0.070	0.368
Item 5	0.754	0.432	0.804	-0.052	0.057	-0.084	0.041	0.219	0.368
Item 6	0.687	0.528	0.658	-0.068	0.178	0.126	-0.067	0.047	0.368
Factor 2 : SR
Item 7	0.570	0.675	-0.104	0.588	0.065	0.091	-0.074	0.075	0.620
Item 8	0.550	0.697	0.043	0.479	0.068	0.300	-0.004	-0.040	0.368
Item 9	0.836	0.302	0.016	0.747	0.070	0.300	0.115	0.097	0.368
Item 10	0.811	0.342	0.048	0.812	0.069	0.178	0.080	0.031	0.368
Factor 3 : CAB
Item 11	0.629	0.604	0.218	0.032	0.531	0.030	-0.130	0.223	0.602
Item 12	0.599	0.642	0.405	-0.008	0.478	0.012	-0.185	0.104	0.368
Item 13	0.917	0.159	0.220	0.131	0.836	-0.034	-0.185	0.124	0.368
Item 14	0.938	0.119	0.152	0.061	0.933	-0.021	-0.133	0.180	0.368
Factor 4 : RMP
Item 15	0.718	0.484	-0.160	0.243	-0.043	0.667	0.176	0.072	0.432
Item 16	0.788	0.378	-0.037	0.154	-0.063	0.751	0.115	-0.036	0.393
Item 17	0.554	0.693	0.200	0.201	-0.015	0.501	0.203	-0.144	0.607
Item 18	0.545	0.703	-0.016	0.150	-0.035	0.437	0.303	-0.009	0.693
Item 19	0.613	0.625	0.145	0.068	0.075	0.737	-0.175	0.163	0.369
Item 20	0.621	0.615	-0.064	0.120	0.029	0.594	0.118	0.084	0.607
Factor 5 : ES
Item 21	0.407	0.834	-0.112	0.159	-0.078	0.222	0.291	-0.194	0.785
Item 22	0.618	0.618	-0.198	0.015	-0.157	0.236	0.476	-0.209	0.610
Item 23	0.789	0.377	-0.252	0.016	-0.167	0.133	0.678	-0.165	0.404
Item 24	0.803	0.355	-0.145	0.047	-0.202	0.134	0.744	-0.167	0.337
Item 25	0.640	0.591	-0.137	0.010	-0.114	0.020	0.657	-0.048	0.534
Factor 6 : ED
Item 26	0.692	0.521	0.198	-0.018	0.237	-0.025	-0.205	0.560	0.549
Item 27	0.485	0.764	0.002	0.135	0.141	0.133	-0.231	0.458	0.682
Item 28	0.569	0.676	0.089	0.151	0.177	0.110	-0.155	0.544	0.606
Item 29	0.783	0.387	0.252	-0.018	0.242	0.014	-0.197	0.607	0.470
