# Supplementary material for: Development and validation of a quality of life measurement scale specific to hereditary hemorrhagic telangiectasia: the QoL-HHT
Source: Orphanet J Rare Dis. 2022 Jul 19;17:281. doi: 10.1186/s13023-022-02426-2 (PMC9295423; doi:10.1186/s13023-022-02426-2)
Supplement: Supplementary file 3 — Additional file 3. Standardized factor loadings (λ) and Uniqueness (δ) for the bi-factor model of the 24- item version of the QoL-HHT questionnaire. [file 13023_2022_2426_MOESM3_ESM.xlsx]

## Sheet: Feuil1
Items	G-Factor (λ)	S-Factor (δ)	δ
Factor 1 : PL
Item 1	0.654	0.654	0.144
Item 6	0.862	0.092	0.249
Item 12	0.822	0.137	0.305
Item 17	0.627	0.551	0.303
Factor 2 : SR
Item 2	0.016	0.707	0.499
Item 7	0.114	0.594	0.634
Item 13	0.097	0.844	0.278
Item 18	0.126	0.828	0.299
Factor 3 : CAB
Item 3	0.290	0.695	0.433
Item 8	0.514	0.481	0.504
Item 14	0.390	0.845	0.133
Item 19	0.333	0.908	0.064
Factor 4 : RMP
Item 4	-0.077	0.852	0.268
Item 9	0.048	0.816	0.332
Item 20	-0.052	0.622	0.611
Item 24	-0.024	0.655	0.571
Factor 5 : ES
Item 10	-0.242	0.737	0.398
Item 15	-0.374	0.760	0.283
Item 21	-0.289	0.824	0.237
Item 23	-0.264	0.666	0.487
Factor 6 : ED
Item 5	0.229	0.810	0.292
Item 11	0.136	0.539	0.691
Item 16	0.207	0.587	0.613
Item 22	0.307	0.768	0.317
